# Supplementary material for: Effective Coverage of Rehabilitation for Adults with Chronic Primary Low Back Pain in Uganda
Source: Int J Environ Res Public Health. 2026 May 23;23(6):693. doi: 10.3390/ijerph23060693 (PMC13299537; doi:10.3390/ijerph23060693)
Supplement: Supplementary file 1 [file ijerph-23-00693-s001.zip]

Archive with 1 entries (1 files):
- ijerph-4232244-supplementary.pdf
